# Supplementary material for: Indications and Adverse Events of Toradol: Based on FDA Adverse Event Reporting System (FAERS)
Source: Pain Res Manag. 2026 Apr 10;2026:8822463. doi: 10.1155/prm/8822463 (PMC13077723; doi:10.1155/prm/8822463)
Supplement: Supplementary file 1 — Supporting Information Additional supporting information can be found online in the Supporting Information section. [file PRM-2026-8822463-s001.txt]

library(faersR)

dc<- dic_drug("Toradol")

filt_drug.role(primary.suspect = T)

yearQ2(dc)
filt_yearQ(dc,
           '2004Q1','2004Q2','2004Q3','2004Q4',
           '2005Q1','2005Q2','2005Q3','2005Q4',
           '2006Q1','2006Q2','2006Q3','2006Q4',
           '2007Q1','2007Q2','2007Q3','2007Q4',
           '2008Q1','2008Q2','2008Q3','2008Q4',
           '2009Q1','2009Q2','2009Q3','2009Q4',
           '2010Q1','2010Q2','2010Q3','2010Q4',
           '2011Q1','2011Q2','2011Q3','2011Q4',
           '2012Q1','2012Q2','2012Q3','2012Q4',
           '2013Q1','2013Q2','2013Q3','2013Q4',
           '2014Q1','2014Q2','2014Q3','2014Q4',
           '2015Q1','2015Q2','2015Q3','2015Q4',
           '2016Q1','2016Q2','2016Q3','2016Q4',
           '2017Q1','2017Q2','2017Q3','2017Q4'
          )

sc <- screen(dc)


#filt_clear()


#一个dic就搜一个药物
#invisible(gc())

#save(sc,file = 'sc.rda')，没有必要

world_map(sc)

AER_tab1(sc)

sc <- select_sex(sc,male = T,female = T)

#AER_tab1(sc,by='sex')
sc=rec_age.yr(sc, '<18::<18', '>=18,<45', '>=45,<65', '>=65,<75', '>=75')
sc=rec_tto(sc, '<7', '>=7,<28', '>=28,<60', '>=60')
sc=rec_wt(sc,'<60', '>=60,<80', '>=80')
AER_tab1(sc)


AER_tab1(sc,file = 'Table1')


sig_soc(sc,rank.ROR = T,file='soc的结果2024')
sig_soc(sc,rank.n = T,file='soc的结果2024-2')

sig_soc(sc,rank.ROR = T,by = 'sex', file='soc的结果_分性别')

sig_pt(sc, rank.ROR = T, top=50, sort.soc = T, file='03.具体不良反应',p.value = T)
sig_pt(sc, rank.n = T, top=50, sort.soc = T, file='03.具体不良反应-2')
#sig_pt(sc, rank.ROR = T)


sc <- select_sex(sc,male = T,female = T)


volcano_PT <- sig_pt(sc, rank.ROR = T,by='sex')

faersR::volcano_ROR(volcano_PT,p05.x = 5,p05.y = 15,
                    point.colors = c("blue","red"),
                    legend.title = "Sex",
                    legend.labels = c("Female","Male"))

volcano_PRR(volcano_PT,p05.x = 8,p05.y = 8)

str(volcano_PT)

# 
# library(patchwork)
# 
# a|b


#瀑布图
pt<-sig_pt(sc, rank.IC = T, top=10000, IC=T, all.method = F)
waterfall.IC025(pt)


pt<-sig_pt(sc, rank.ROR = T, top=10000, IC=T, all.method = F)
waterfall.ROR(pt)

pt<-sig_pt(sc, rank.IC = T, top=10000, IC=T, all.method = F, sort.soc = T)

waterfall.IC025(pt)

waterfall.EBGM(pt)
waterfall.PRR(pt)
waterfall.ROR(pt)

flowchart(sc)

cm <- dic_pt('脑出血')

pt(sc=sc,cm)

pt(sc=sc,cm,left2others = T)


cx <- dic_pt('出血', CN = '出血',Eg ='haemorrhage',
             soc_Eg = 'blood and lymphatic system disorders',
             soc_CN = '血液及淋巴系统疾病')

pt(sc=sc,cx,left2others = T,by = 'Year')

#pubmed.faers('Desmopressin acetate')
dic_pt('epidermal necrolysis')

library(readxl)
data <- read.csv("G:/BaiduNetdiskDownload/FAERS/05 文献复现/Faers/02/03.具体不良反应.csv", header=F)
colnames(data)=data[1,]


data$p = pchisq( data$chisq, 1, lower.tail = F)

p= pchisq(data$chisq, lower.tail = F)
p
format(x,scientific=T)
